# Supplementary material for: Probing Liver Injuries Induced by Thioacetamide in Human In Vitro Pooled Hepatocyte Experiments
Source: Int J Mol Sci. 2024 Mar 13;25(6):3265. doi: 10.3390/ijms25063265 (PMC10970511; doi:10.3390/ijms25063265)
Supplement: Supplementary file 1 [file ijms-25-03265-s001.zip]

Archive with 2 entries (2 files):
- 11_8_2023_SUPP_TA_FINAL.pdf
- SM_TA_FInal.xlsx
